# Supplementary material for: Relevance of ATM Status in Driving Sensitivity to DNA Damage Response Inhibitors in Patient-Derived Xenograft Models
Source: Cancers (Basel). 2023 Aug 21;15(16):4195. doi: 10.3390/cancers15164195 (PMC10453052; doi:10.3390/cancers15164195)
Supplement: Supplementary file 1 [file cancers-15-04195-s001.zip]

Archive with 1 entries (1 files):
- File S1 Supplementary data western blots.pdf
